# Supplementary material for: Functional effects of variation in transcription factor binding highlight long-range gene regulation by epromoters
Source: Nucleic Acids Res. 2020 Feb 29;48(6):2866–79. doi: 10.1093/nar/gkaa123 (PMC7102942; doi:10.1093/nar/gkaa123)
Supplement: gkaa123_Supplemental_Files [file gkaa123_supplemental_files.zip]

Archive with 2 entries (2 files):
- Mitchelmore_etal_supplementary_figures.pdf
- Mitchelmore_etal_supplementary_tables.xlsx
